# Supplementary material for: Polymer-Assisted Synthesis of Co3O4 Spinel Catalysts with Enhanced Surface Co2+ Ions for N2O Decomposition
Source: Nanomaterials (Basel). 2025 Oct 28;15(21):1642. doi: 10.3390/nano15211642 (PMC12608398; doi:10.3390/nano15211642)
Supplement: Supplementary file 1 [file nanomaterials-15-01642-s001.zip]

Archive with 1 entries (1 files):
- nanomaterials-3905971-supplementary.pdf
